# Supplementary material for: The Human Nasal Microbiome: A Perspective Study During the SARS-CoV-2 Pandemic in Malta
Source: Microorganisms. 2024 Dec 13;12(12):2570. doi: 10.3390/microorganisms12122570 (PMC11679825; doi:10.3390/microorganisms12122570)
Supplement: Supplementary file 1 [file microorganisms-12-02570-s001.zip]

Archive with 3 entries (3 files):
- Figure S1.png
- Figure S2.png
- Table S1.xlsx
