# Supplementary material for: The Human Nasal Microbiome: A Perspective Study During the SARS-CoV-2 Pandemic in Malta
Source: Microorganisms. 2024 Dec 13;12(12):2570. doi: 10.3390/microorganisms12122570 (PMC11679825; doi:10.3390/microorganisms12122570)
Supplement: Supplementary file 1 [file microorganisms-12-02570-s001.zip › Table S1.xlsx]

## Sheet: BIOMEVAC_metadata
Patient.ID	Test.repor.ID	Gender	Ages	Ethnicity	Continent	COVID	Sample.ID	Barcode	File.name	Group
18168	1	Male	64	American	America	Negative	1_BMV000	BC02	1_BMV000_barcode02.fastq.gz	2021-10-11
18169	2	Male	58	American	America	Negative	2_BMV000	BC03	2_BMV000_barcode03.fastq.gz	2021-10-11
18170	3	Female	65	American	America	Negative	3_BMV000	BC04	3_BMV000_barcode04.fastq.gz	2021-10-11
18172	4	Female	65	British	Europe	Negative	4_BMV000	BC05	4_BMV000_barcode05.fastq.gz	2021-10-11
18164	5	Male	NA	NA	NA	Negative	5_BMV001	BC01	5_BMV001_barcode01.fastq.gz	2021-10-11
18165	6	Male	NA	NA	NA	Negative	6_BMV001	BC02	6_BMV001_barcode02.fastq.gz	2021-10-11
18166	7	Female	33	Spanish	Europe	Negative	7_BMV001	BC03	7_BMV001_barcode03.fastq.gz	2021-10-11
18167	8	Male	51	Maltese	Europe	Negative	8_BMV001	BC04	8_BMV001_barcode04.fastq.gz	2021-10-11
18173	9	Male	57	British	Europe	Negative	9_BMV001	BC05	9_BMV001_barcode05.fastq.gz	2021-10-11
18174	10	Male	53	British	Europe	Negative	10_BMV001	BC06	10_BMV001_barcode06.fastq.gz	2021-10-11
18175	11	Female	11	NA	NA	Negative	11_BMV001	BC07	11_BMV001_barcode07.fastq.gz	2021-10-11
18176	12	Female	39	Israel	Asia	Negative	12_BMV001	BC08	12_BMV001_barcode08.fastq.gz	2021-10-11
18177	13	Male	66	Israel	Asia	Negative	13_BMV001	BC09	13_BMV001_barcode09.fastq.gz	2021-10-11
18178	14	Male	36	Canadian	America	Negative	14_BMV001	BC10	14_BMV001_barcode10.fastq.gz	2021-10-11
18179	15	Male	22	Venezuela	America	Negative	15_BMV001	BC11	15_BMV001_barcode11.fastq.gz	2021-10-11
18180	16	Female	46	Canadian	America	Negative	16_BMV001	BC12	16_BMV001_barcode12.fastq.gz	2021-10-11
18181	17	Female	0	Canadian	America	Negative	17_BMV001	BC13	17_BMV001_barcode13.fastq.gz	2021-10-11
18182	18	Female	23	Canadian	America	Negative	18_BMV001	BC14	18_BMV001_barcode14.fastq.gz	2021-10-11
18183	19	Male	22	Canadian	America	Negative	19_BMV001	BC15	19_BMV001_barcode15.fastq.gz	2021-10-11
18184	20	Female	52	Canadian	America	Negative	20_BMV001	BC16	20_BMV001_barcode16.fastq.gz	2021-10-11
18185	21	Male	54	Canadian	America	Negative	21_BMV001	BC17	21_BMV001_barcode17.fastq.gz	2021-10-11
18186	22	Male	21	French	Europe	Negative	22_BMV001	BC18	22_BMV001_barcode18.fastq.gz	2021-10-11
18187	23	Female	NA	NA	NA	Negative	23_BMV001	BC19	23_BMV001_barcode19.fastq.gz	2021-10-11
18197	24	Male	20	British	Europe	Negative	24_BMV001	BC20	24_BMV001_barcode20.fastq.gz	2021-10-11
18198	25	Female	24	British	Europe	Negative	25_BMV001	BC21	25_BMV001_barcode21.fastq.gz	2021-10-11
18205	26	Male	44	Finnish	Europe	Negative	26_BMV001	BC22	26_BMV001_barcode22.fastq.gz	2021-10-11
18202	27	Female	41	Thai	Asia	Negative	27_BMV001	BC23	27_BMV001_barcode23.fastq.gz	2021-10-11
18204	28	Female	NA	British	Europe	Negative	28_BMV001	BC24	28_BMV001_barcode24.fastq.gz	2021-10-11
18225	29	Female	27	NA	NA	Negative	29_BMV001	BC25	29_BMV001_barcode25.fastq.gz	2021-10-11
18199	30	Female	43	Thai	Asia	Negative	30_BMV001	BC26	30_BMV001_barcode26.fastq.gz	2021-10-11
18200	31	Male	37	Thai	Asia	Negative	31_BMV001	BC27	31_BMV001_barcode27.fastq.gz	2021-10-11
18201	32	Female	25	South African	Africa	Negative	32_BMV001	BC28	32_BMV001_barcode28.fastq.gz	2021-10-11
18203	33	Female	41	Thai	Asia	Negative	32_BMV001	BC29	32_BMV001_barcode29.fastq.gz	2021-10-11
18206	34	Male	66	British	Europe	Negative	34_BMV001	BC30	34_BMV001_barcode30.fastq.gz	2021-10-11
18207	35	Male	22	German	Europe	Negative	35_BMV001	BC31	35_BMV001_barcode31.fastq.gz	2021-10-11
18208	36	Male	56	British	Europe	Negative	36_BMV001	BC32	36_BMV001_barcode32.fastq.gz	2021-10-11
18209	37	Male	35	Spain	Europe	Negative	37_MV001	BC33	37_BMV001_barcode33.fastq.gz	2021-10-11
18210	38	Male	50	Italian	Europe	Negative	38_BMV001	BC34	38_BMV001_barcode34.fastq.gz	2021-10-11
18211	39	Female	25	British	Europe	Negative	39_BMV001	BC35	39_BMV001_barcode35.fastq.gz	2021-10-11
18212	40	Male	49	Russia	Europe	Negative	40_BMV001	BC36	40_BMV001_barcode36.fastq.gz	2021-10-11
18213	41	Male	16	Montenegro	Europe	Negative	41_BMV001	BC37	41_BMV001_barcode37.fastq.gz	2021-10-11
18214	42	Male	16	Denmark	Europe	Negative	42_BMV001	BC38	42_BMV001_barcode38.fastq.gz	2021-10-11
18215	43	Male	16	Denmark	Europe	Negative	43_BMV001	BC39	43_BMV001_barcode39.fastq.gz	2021-10-11
18216	44	Male	38	Denmark	Europe	Negative	44_BMV001	BC40	44_BMV001_barcode40.fastq.gz	2021-10-11
18217	45	Male	NA	British	Europe	Negative	45_BMV001	BC41	45_BMV001_barcode41.fastq.gz	2021-10-11
18218	46	Male	46	Israelian	Asia	Negative	46_BMV001	BC42	46_BMV001_barcode42.fastq.gz	2021-10-11
18219	47	Male	22	Albanian	Europe	Negative	47_BMV001	BC43	47_BMV001_barcode43.fastq.gz	2021-10-11
18220	48	Male	46	Kuwaiti	Asia	Negative	48_BMV001	BC44	48_BMV001_barcode44.fastq.gz	2021-10-11
18221	49	Male	43	British	Europe	Negative	49_BMV001	BC45	49_BMV001_barcode45.fastq.gz	2021-10-11
18222	50	Female	29	Colombiana	America	Negative	50_BMV001	BC46	50_BMV001_barcode46.fastq.gz	2021-10-11
18223	51	Female	38	Canada	America	Negative	51_BMV001	BC47	51_BMV001_barcode47.fastq.gz	2021-10-11
18224	52	Male	38	Pakistanese	Asia	Negative	52_BMV001	BC48	52_BMV001_barcode48.fastq.gz	2021-10-11
21739	53	Female	29	Maltese	Europe	Positive	53_BMV002	BC01	53_BMV002_barcode01.fastq.gz	2021-12-31
21740	54	Male	33	Maltese	Europe	Positive	54_BMV002	BC02	54_BMV002_barcode02.fastq.gz	2021-12-31
21745	55	Female	38	Maltese	Europe	Positive	55_BMV002	BC03	55_BMV002_barcode03.fastq.gz	2021-12-31
21746	56	Male	20	Maltese	Europe	Positive	56_BMV003	BC28	56_BMV003_barcode28.fastq.gz	2021-12-31
21685	57	Female	42	Maltese	Europe	Positive	57_BMV002	BC04	57_BMV002_barcode04.fastq.gz	2021-12-30
21693	58	Female	42	Maltese	Europe	Positive	58_BMV002	BC05	58_BMV002_barcode05.fastq.gz	2021-12-30
21708	59	Female	26	Maltese	Europe	Positive	59_BMV003	BC29	59_BMV003_barcode29.fastq.gz	2021-12-30
21722	60	Female	43	Maltese	Europe	Positive	60_BMV003	BC30	60_BMV003_barcode30.fastq.gz	2021-12-30
21723	61	Female	44	Maltese	Europe	Positive	61_BMV003	BC31	61_BMV003_barcode31.fastq.gz	2021-12-30
21728	62	Male	66	British	Europe	Positive	62_BMV002	BC06	62_BMV002_barcode06.fastq.gz	2021-12-30
21729	63	Female	67	British	Europe	Positive	63_BMV002	BC07	63_BMV002_barcode07.fastq.gz	2021-12-30
21736	64	Male	49	Canadian	America	Positive	64_BMV002	BC08	64_BMV002_barcode08.fastq.gz	2021-12-30
21620	65	Female	30	Italian	Europe	Positive	65_BMV003	BC32	65_BMV003_barcode32.fastq.gz	2021-12-29
21629	66	Female	34	Maltese	Europe	Positive	66_BMV002	BC09	66_BMV002_barcode09.fastq.gz	2021-12-29
21630	67	Female	20	Maltese	Europe	Positive	67_BMV002	BC10	67_BMV002_barcode10.fastq.gz	2021-12-29
21631	68	Female	0	Maltese	Europe	Positive	68_BMV002	BC11	68_BMV002_barcode11.fastq.gz	2021-12-29
21632	69	Female	69	British	Europe	Positive	69_BMV002	BC12	69_BMV002_barcode12.fastq.gz	2021-12-29
21637	70	Female	49	Maltese	Europe	Positive	70_BMV002	BC13	70_BMV002_barcode13.fastq.gz	2021-12-29
21647	71	Male	41	Maltese	Europe	Positive	71_BMV004	BC33	71_BMV004_barcode33.fastq.gz	2021-12-30
21673	72	Female	79	Maltese	Europe	Positive	72_BMV002	BC14	72_BMV002_barcode14.fastq.gz	2021-12-30
21607	73	Female	36	Maltese	Europe	Positive	73_BMV004	BC34	73_BMV004_barcode34.fastq.gz	2021-12-29
21608	74	Male	49	Maltese	Europe	Positive	74_BMV002	BC15	74_BMV002_barcode15.fastq.gz	2021-12-29
21610	75	Male	32	Maltese	Europe	Positive	75_BMV002	BC16	75_BMV002_barcode16.fastq.gz	2021-12-29
21611	76	Male	43	Maltese	Europe	Positive	76_BMV002	BC17	76_BMV002_barcode17.fastq.gz	2021-12-29
21612	77	Male	47	Maltese	Europe	Positive	77_BMV002	BC18	77_BMV002_barcode18.fastq.gz	2021-12-28
21614	78	Female	43	Maltese	Europe	Positive	78_BMV003	BC35	78_BMV003_barcode35.fastq.gz	2021-12-28
21616	79	Female	26	Maltese	Europe	Positive	79_BMV003	BC19	79_BMV003_barcode19.fastq.gz	2021-12-28
21618	80	Female	46	Maltese	Europe	Positive	80_BMV002	BC20	80_BMV002_barcode20.fastq.gz	2021-12-28
21574	81	Male	29	Austria	Europe	Positive	81_BMV002	BC21	81_BMV002_barcode21.fastq.gz	2021-12-29
21577	82	Male	11	British	Europe	Positive	82_BMV004	BC36	82_BMV004_barcode36.fastq.gz	2021-12-29
21581	83	Female	32	Maltese	Europe	Positive	83_BMV004	BC37	83_BMV004_barcode37.fastq.gz	2021-12-29
21590	84	Male	61	Maltese	Europe	Positive	84_BMV004	BC38	84_BMV004_barcode38.fastq.gz	2021-12-29
21591	85	Female	22	Maltese	Europe	Positive	85_BMV004	BC39	85_BMV004_barcode39.fastq.gz	2021-12-29
21595	86	Female	31	Maltese	Europe	Positive	86_BMV003	BC40	86_BMV003_barcode40.fastq.gz	2021-12-29
21603	87	Female	41	Maltese	Europe	Positive	87_BMV004	BC41	87_BMV004_barcode41.fastq.gz	2021-12-29
21606	88	Female	23	Maltese	Europe	Positive	88_BMV002	BC22	88_BMV002_barcode22.fastq.gz	2021-12-29
21560	89	Male	NA	NA	NA	Positive	89_BMV004	BC42	89_BMV004_barcode42.fastq.gz	2021-12-29
21565	90	Male	30	Maltese	Europe	Positive	90_BMV002	BC23	90_BMV002_barcode23.fastq.gz	2021-12-29
21566	91	Male	31	Maltese	Europe	Positive	91_BMV002	BC24	91_BMV002_barcode24.fastq.gz	2021-12-29
21570	92	Male	21	Portuguese	Europe	Positive	92_BMV003	BC43	92_BMV003_barcode43.fastq.gz	2021-12-29
21539	93	Female	28	Maltese	Europe	Positive	93_BMV003	BC44	93_BMV003_barcode44.fastq.gz	2021-12-28
21545	94	Male	45	British	Europe	Positive	94_BMV002	BC25	94_BMV002_barcode25.fastq.gz	2021-12-28
21553	95	Male	30	Maltese	Europe	Positive	95_BMV002	BC26	95_BMV002_barcode26.fastq.gz	2021-12-29
21555	96	Female	32	Filipino	Asia	Positive	96_BMV004	BC45	96_BMV004_barcode45.fastq.gz	2021-12-29
21513	97	Male	21	Maltese	Europe	Positive	97_BMV003	BC46	97_BMV003_barcode46.fastq.gz	2021-12-29
21515	98	Male	39	Maltese	Europe	Positive	98_BMV004	BC47	98_BMV004_barcode47.fastq.gz	2021-12-28
21522	99	Female	76	Maltese	Europe	Positive	99_BMV002	BC27	99_BMV002_barcode27.fastq.gz	2021-12-28
21524	100	Male	37	British	Europe	Positive	100_BMV004	BC48	100_BMV004_barcode48.fastq.gz	2021-12-28
2680	101	Male	36	Italian	Europe	Negative	101_BMV005	BC01	101_BMV005_barcode01.fastq.gz	2022-06-20
2681	102	Female	33	Italian	Europe	Positive	102_BMV005	BC02	102_BMV005_barcode02.fastq.gz	2022-06-20
2682	103	Male	3	Italian	Europe	Positive	103_BMV005	BC03	103_BMV005_barcode03.fastq.gz	2022-06-20
2691	104	NA	NA	NA	NA	Positive	104_BMV003	BC20	104_BMV003_barcode20.fastq.gz	2021-12-01
2697	107	Male	1	Italian	Europe	Negative	107_BMV005	BC07	107_BMV005_barcode07.fastq.gz	2022-06-21
2711	110	Female	36	Italian	Europe	Negative	110_BMV005	BC10	110_BMV005_barcode10.fastq.gz	2022-06-23
2719	112	Female	33	Italian	Europe	Negative	112_BMV005	BC12	112_BMV005_barcode12.fastq.gz	2022-06-24
2721	114	Male	1	Italian	Europe	Positive	114_BMV005	BC14	114_BMV005_barcode14.fastq.gz	2022-06-24
2740	119	Male	25	Maltese	Europe	Negative	119_BMV005	BC19	119_BMV005_barcode19.fastq.gz	2022-06-30
2763	123	Male	3	Italian	Europe	Negative	123_BMV005	BC23	123_BMV005_barcode23.fastq.gz	2022-07-01
2780	125	Male	29	Italian	Europe	Negative	125_BMV005	BC25	125_BMV005_barcode25.fastq.gz	2022-07-04
2821	126	Male	30	Italian	Europe	Positive	126_BMV005	BC26	126_BMV005_barcode26.fastq.gz	2022-07-14
2837	127	Male	30	Italian	Europe	Negative	127_BMV005	BC27	127_BMV005_barcode27.fastq.gz	2022-07-18
2927	128	Female	NA	Japanese	Asia	Negative	128_BMV005	BC28	128_BMV005_barcode28.fastq.gz	2022-08-05
2928	129	Male	NA	Japanese	Asia	Negative	129_BMV005	BC29	129_BMV005_barcode29.fastq.gz	2022-08-05
2929	130	Female	48	Japanese	Asia	Positive	130_BMV005	BC30	130_BMV005_barcode30.fastq.gz	2022-08-05
2930	131	Male	12	Japanese	Asia	Positive	131_BMV005	BC31	131_BMV005_barcode31.fastq.gz	2022-08-05
16789	132	Male	24	Middle East	Asia	Negative	132_BMV007	BC29	132_BMV007_barcode29.fastq.gz	2021-09-04
16790	133	Female	32	Middle East	Asia	Negative	133_BMV007	BC30	133_BMV007_barcode30.fastq.gz	2021-09-04
16791	134	Male	31	Europe	Europe	Negative	134_BMV007	BC31	134_BMV007_barcode31.fastq.gz	2021-09-04
16792	135	Female	5	Maltese	Europe	Negative	135_BMV008	BC07	135_BMV008_barcode07.fastq.gz	2021-09-04
16793	136	Male	5	Maltese	Europe	Negative	136_BMV008	BC08	136_BMV008_barcode08.fastq.gz	2021-09-04
16794	137	Female	31	Maltese	Europe	Negative	137_BMV008	BC09	137_BMV008_barcode09.fastq.gz	2021-09-04
16795	138	Male	63	Europe	Europe	Negative	138_BMV008	BC05	138_BMV008_barcode05.fastq.gz	2021-09-04
16796	139	Male	64	Europe	Europe	Negative	139_BMV009	BC03	139_BMV009_barcode03.fastq.gz	2021-09-04
16797	140	NA	NA	NA	NA	Negative	140_BMV009	BC04	140_BMV009_barcode04.fastq.gz	2021-09-04
16798	141	Female	19	Europe	Europe	Negative	141_BMV009	BC05	141_BMV009_barcode05.fastq.gz	2021-09-04
16799	142	Female	29	Africa	Africa	Negative	142_BMV009	BC25	142_BMV009_barcode25.fastq.gz	2021-09-04
16801	143	Female	65	Europe	Europe	Negative	143_BMV009	BC01	143_BMV009_barcode01.fastq.gz	2021-09-04
16802	144	Female	28	Maltese	Europe	Negative	144_BMV009	BC02	144_BMV009_barcode02.fastq.gz	2021-09-04
16803	145	Female	39	Europe	Europe	Negative	145_BMV009	BC06	145_BMV009_barcode06.fastq.gz	2021-09-04
16804	146	Male	38	Europe	Europe	Negative	146_BMV009	BC07	146_BMV009_barcode07.fastq.gz	2021-09-04
16806	148	Male	28	Asian	Asia	Negative	148_BMV009	BC09	148_BMV009_barcode09.fastq.gz	2021-09-04
16807	149	Female	32	Chinese	Asia	Negative	149_BMV009	BC10	149_BMV009_barcode10.fastq.gz	2021-09-04
16808	150	NA	NA	NA	NA	Negative	150_BMV009	BC11	150_BMV009_barcode11.fastq.gz	2021-09-04
16809	151	Male	40	Europe	Europe	Negative	151_BMV009	BC12	151_BMV009_barcode12.fastq.gz	2021-09-04
16812	153	Female	23	Serbian	Europe	Negative	153_BMV009	BC14	153_BMV009_barcode14.fastq.gz	2021-09-04
16813	154	Female	36	Africa	Africa	Negative	154_BMV009	BC15	154_BMV009_barcode15.fastq.gz	2021-09-04
16814	155	Male	21	Greek	Europe	Negative	155_BMV009	BC16	155_BMV009_barcode16.fastq.gz	2021-09-04
16815	156	Male	24	Greek	Europe	Negative	156_BMV009	BC17	156_BMV009_barcode17.fastq.gz	2021-09-04
16816	157	Female	71	Maltese	Europe	Negative	157_BMV009	BC18	157_BMV009_barcode18.fastq.gz	2021-09-04
16817	158	Female	29	Japanese	Asia	Negative	158_BMV009	BC19	158_BMV009_barcode19.fastq.gz	2021-09-04
16818	159	Female	21	Japanese	Asia	Negative	159_BMV009	BC20	159_BMV009_barcode20.fastq.gz	2021-09-04
16819	160	Female	24	Colombian	America	Negative	160_BMV009	BC21	160_BMV009_barcode21.fastq.gz	2021-09-04
16820	161	Female	41	Russian	Europe	Negative	161_BMV009	BC22	161_BMV009_barcode22.fastq.gz	2021-09-04
16821	162	NA	NA	NA	NA	Negative	162_BMV009	BC23	162_BMV009_barcode23.fastq.gz	2021-09-04
16822	163	Female	54	Europe	Europe	Negative	163_BMV009	BC24	163_BMV009_barcode24.fastq.gz	2021-09-04
15486	166	Male	24	French	Europe	Positive	166_BMV009	BC30	166_BMV009_barcode30.fastq.gz	2021-08-07
15529	167	Female	17	Italian	Europe	Positive	167_BMV009	BC31	167_BMV009_barcode31.fastq.gz	2021-08-09
15684	171	Female	27	British	Europe	Positive	171_BMV009	BC32	171_BMV009_barcode32.fastq.gz	2021-08-12
15815	172	Female	34.5	British	Europe	Positive	172_BMV009	BC41	172_BMV009_barcode41.fastq.gz	2021-08-14
15830	173	NA	NA	NA	NA	Positive	173_BMV009	BC34	173_BMV009_barcode34.fastq.gz	2021-08-14
15969	174	Male	27	Mali	Africa	Positive	174_BMV009	BC35	174_BMV009_barcode35.fastq.gz	2021-08-17
15998	175	Female	49	Europe	Europe	Positive	175_BMV009	BC36	175_BMV009_barcode36.fastq.gz	2021-08-18
16227	177	Female	23	Europe	Europe	Positive	177_BMV009	BC37	177_BMV009_barcode37.fastq.gz	2021-08-23
16395	179	Male	13	Italian	Europe	Positive	179_BMV009	BC38	179_BMV009_barcode38.fastq.gz	2021-08-26
16495	181	Male	23	Italian	Europe	Positive	181_BMV009	BC39	181_BMV009_barcode39.fastq.gz	2021-08-28
31	182	Male	42	Greek	Europe	Positive	182_BMV010	BC01	182_BMV010_barcode01.fastq.gz	2021-01-02
112	183	Female	34	Maltese	Europe	Positive	183_BMV010	BC02	183_BMV010_barcode02.fastq.gz	2021-01-04
145	184	Male	22	Italian	Europe	Positive	184_BMV010	BC03	184_BMV010_barcode03.fastq.gz	2021-01-04
195	186	Male	19	British	Europe	Negative	186_BMV010	BC05	186_BMV010_barcode05.fastq.gz	2021-01-06
700	187	Male	43	Greek	Europe	Positive	187_BMV010	BC06	187_BMV010_barcode06.fastq.gz	2021-01-11
838	188	Female	22	Maltese	Europe	Positive	188_BMV010	BC07	188_BMV010_barcode07.fastq.gz	2021-01-12
1073	190	Male	38	Maltese	Europe	Positive	190_BMV010	BC09	190_BMV010_barcode09.fastq.gz	2021-01-21
1485	192	Male	55	Maltese	Europe	Positive	192_BMV010	BC11	192_BMV010_barcode11.fastq.gz	2021-01-29
1607	193	Female	63	Italian	Europe	Positive	193_BMV010	BC12	193_BMV010_barcode12.fastq.gz	2021-01-29
1629	194	Female	54	British	Europe	Positive	194_BMV010	BC13	194_BMV010_barcode13.fastq.gz	2021-02-01
1761	195	Male	49	British	Europe	Positive	195_BMV010	BC14	195_BMV010_barcode14.fastq.gz	2021-02-04
1825	196	Male	26	Greek	Europe	Positive	196_BMV010	BC15	196_BMV010_barcode15.fastq.gz	2021-02-05
2242	199	Male	19	Maltese	Europe	Positive	199_BMV010	BC18	199_BMV010_barcode18.fastq.gz	2021-02-15
2418	200	Male	18	Italian	Europe	Positive	200_BMV010	BC19	200_BMV010_barcode19.fastq.gz	2021-02-18
2911	207	Male	34	Italian	Europe	Positive	207_BMV010	BC26	207_BMV010_barcode26.fastq.gz	2021-02-24
2938	208	Female	43	Italian	Europe	Positive	208_BMV010	BC27	208_BMV010_barcode27.fastq.gz	2021-02-25
2974	209	Male	55	Italian	Europe	Positive	209_BMV010	BC28	209_BMV010_barcode28.fastq.gz	2021-02-25
3000	210	Female	59	Maltese	Europe	Positive	210_BMV010	BC29	210_BMV010_barcode29.fastq.gz	2021-02-26
3184	211	Male	23	Italian	Europe	Positive	211_BMV010	BC30	211_BMV010_barcode30.fastq.gz	2021-03-01
3365	213	Female	27	Italian	Europe	Negative	213_BMV010	BC32	213_BMV010_barcode32.fastq.gz	2021-03-04
3397	214	Female	43	Maltese	Europe	Positive	214_BMV010	BC37	214_BMV010_barcode37.fastq.gz	2021-03-04
14050	245	Male	37	Maltese	Europe	Positive	245_BMV010	BC44	245_BMV010_barcode44.fastq.gz	2021-07-21

## Sheet: SARS_Positive
Patient.ID	Test.repor.ID	Gender	Ages	Nationality	Continent	COVID	Sample.ID	Barcode	File.name	Ct.value.FAM	Ct.value.ROX	Ct.values	SARS.lineage	SARS.Clade	PANGO	Group
21739	53	Female	29	Maltese	Europe	Positive	53_BMV002	BC01	53_BMV002_barcode01.fastq.gz	21.99	25.57	23.78	Omicron	21K	BA.1.20	2021-12-31
21740	54	Male	33	Maltese	Europe	Positive	54_BMV002	BC02	54_BMV002_barcode02.fastq.gz	28.27	29.93	29.1	Omicron	21K	BA.1.1	2021-12-31
21745	55	Female	38	Maltese	Europe	Positive	55_BMV002	BC16	55_BMV002_barcode16.fastq.gz	26.63	28.77	27.7	Omicron	21K	BA.1.20	2021-12-31
21746	56	Male	20	Maltese	Europe	Positive	56_BMV003	BC04	56_BMV003_barcode04.fastq.gz	29.78	33.07	31.425	Omicron	21K	BA.1.20	2021-12-31
21685	57	Female	42	Maltese	Europe	Positive	57_BMV002	BC05	57_BMV002_barcode05.fastq.gz	23.11	26.81	24.96	Omicron	21K	BA.1.20	2021-12-30
21693	58	Female	42	Maltese	Europe	Positive	58_BMV002	BC15	58_BMV002_barcode15.fastq.gz	36.41	36.88	36.645	Omicron	21K	BA.1.20	2021-12-30
21708	59	Female	26	Maltese	Europe	Positive	59_BMV003	BC07	59_BMV003_barcode07.fastq.gz	23.28	25.34	24.31	Omicron	21K	BA.1.20	2021-12-30
21722	60	Female	43	Maltese	Europe	Positive	60_BMV003	BC08	60_BMV003_barcode08.fastq.gz	30.31	29.89	30.1	Omicron	21K	BA.1.20	2021-12-30
21723	61	Female	44	Maltese	Europe	Positive	61_BMV003	BC09	61_BMV003_barcode09.fastq.gz	26.1	28.08	27.09	Omicron	21K	BA.1.20	2021-12-30
21728	62	Male	66	British	Europe	Positive	62_BMV002	BC10	62_BMV002_barcode10.fastq.gz	26.02	28.01	27.015	Omicron	21K	BA.1	2021-12-30
21729	63	Female	67	British	Europe	Positive	63_BMV002	BC11	63_BMV002_barcode11.fastq.gz	27.73	28.33	28.03	Omicron	21K	BA.1	2021-12-30
21736	64	Male	49	Canadian	America	Positive	64_BMV002	BC14	64_BMV002_barcode14.fastq.gz	35.0078	36.8286	35.9182	Omicron	21K	BA.1.20	2021-12-30
21620	65	Female	30	Italian	Europe	Positive	65_BMV003	BC09	65_BMV003_barcode09.fastq.gz	32.97	36.36	34.665	Omicron	21K	BA.1.20	2021-12-29
21629	66	Female	34	Maltese	Europe	Positive	66_BMV002	BC14	66_BMV002_barcode14.fastq.gz	20.54	23.87	22.205	Omicron	21K	BA.1.20	2021-12-29
21630	67	Female	20	Maltese	Europe	Positive	67_BMV002	BC15	67_BMV002_barcode15.fastq.gz	20.09	23.43	21.76	Delta	21J	AY.4	2021-12-29
21631	68	Female	0	Maltese	Europe	Positive	68_BMV002	BC16	68_BMV002_barcode16.fastq.gz	33.09	34.56	33.825	NA	21J	NA	2021-12-29
21632	69	Female	69	British	Europe	Positive	69_BMV002	BC17	69_BMV002_barcode17.fastq.gz	28.97	32.35	30.66	Delta	21J	B.1.617.2	2021-12-29
21637	70	Female	49	Maltese	Europe	Positive	70_BMV002	BC13	70_BMV002_barcode13.fastq.gz	35.01	36.83	35.92	Omicron	21K	BA.1.20	2021-12-29
21647	71	Male	41	Maltese	Europe	Positive	71_BMV004	BC19	71_BMV004_barcode19.fastq.gz	23.48	26.82	25.15	Omicron	21K	BA.1	2021-12-30
21673	72	Female	79	Maltese	Europe	Positive	72_BMV002	BC20	72_BMV002_barcode20.fastq.gz	24.54	27.5	26.02	Omicron	21K	BA.1.20	2021-12-30
21607	73	Female	36	Maltese	Europe	Positive	73_BMV004	BC21	73_BMV004_barcode21.fastq.gz	23.23	26.89	25.06	Omicron	21K	BA.1.20	2021-12-29
21608	74	Male	49	Maltese	Europe	Positive	74_BMV002	BC22	74_BMV002_barcode22.fastq.gz	18.3	21.76	20.03	Omicron	21K	BA.1.20	2021-12-29
21610	75	Male	32	Maltese	Europe	Positive	75_BMV002	BC23	75_BMV002_barcode23.fastq.gz	23.69	26.93	25.31	Omicron	21K	BA.1.20	2021-12-29
21611	76	Male	43	Maltese	Europe	Positive	76_BMV002	BC24	76_BMV002_barcode24.fastq.gz	32.1	33.54	32.82	Omicron	21K	BA.1.20	2021-12-29
21612	77	Male	47	Maltese	Europe	Positive	77_BMV002	BC25	77_BMV002_barcode25.fastq.gz	23.89	27.43	25.66	Omicron	21K	BA.1.20	2021-12-28
21614	78	Female	43	Maltese	Europe	Positive	78_BMV003	BC26	78_BMV003_barcode26.fastq.gz	27.59	31.34	29.465	Omicron	21K	BA.1.20	2021-12-28
21616	79	Female	26	Maltese	Europe	Positive	79_BMV003	BC27	79_BMV003_barcode27.fastq.gz	26.89	31.07	28.98	Omicron	21K	BA.1.20	2021-12-28
21618	80	Female	46	Maltese	Europe	Positive	80_BMV002	BC12	80_BMV002_barcode12.fastq.gz	38.29	38.49	38.39	Omicron	21K	BA.1.20	2021-12-28
21574	81	Male	29	Austria	Europe	Positive	81_BMV002	BC29	81_BMV002_barcode29.fastq.gz	35.88	38.05	36.965	Omicron	21K	BA.1.20	2021-12-29
21577	82	Male	11	British	Europe	Positive	82_BMV004	BC30	82_BMV004_barcode30.fastq.gz	29.19	32.73	30.96	Omicron	21K	BA.1	2021-12-29
21581	83	Female	32	Maltese	Europe	Positive	83_BMV004	BC31	83_BMV004_barcode31.fastq.gz	23.41	27.05	25.23	Omicron	21K	BA.1.20	2021-12-29
21590	84	Male	61	Maltese	Europe	Positive	84_BMV004	BC32	84_BMV004_barcode32.fastq.gz	31.28	33.93	32.605	Omicron	21K	BA.1.20	2021-12-29
21591	85	Female	22	Maltese	Europe	Positive	85_BMV004	BC33	85_BMV004_barcode33.fastq.gz	29.54	32.26	30.9	Omicron	21K	BA.1.20	2021-12-29
21595	86	Female	31	Maltese	Europe	Positive	86_BMV003	BC34	86_BMV003_barcode34.fastq.gz	25.15	29.43	27.29	Omicron	21K	BA.1.15.1	2021-12-29
21603	87	Female	41	Maltese	Europe	Positive	87_BMV004	BC35	87_BMV004_barcode35.fastq.gz	28.82	30.35	29.585	Omicron	21K	BA.1.20	2021-12-29
21606	88	Female	23	Maltese	Europe	Positive	88_BMV002	BC36	88_BMV002_barcode36.fastq.gz	23.31	30.35	26.83	Omicron	21K	BA.1.20	2021-12-29
21560	89	Male	NA	NA	NA	Positive	89_BMV004	BC37	89_BMV004_barcode37.fastq.gz				Omicron	21K	BA.1.20	2021-12-29
21565	90	Male	30	Maltese	Europe	Positive	90_BMV002	BC38	90_BMV002_barcode38.fastq.gz	28.88	31.12	30	Omicron	21K	BA.1.20	2021-12-29
21566	91	Male	31	Maltese	Europe	Positive	91_BMV002	BC39	91_BMV002_barcode39.fastq.gz	25.71	28.27	26.99	Omicron	21K	BA.1.20	2021-12-29
21570	92	Male	21	Portuguese	Europe	Positive	92_BMV003	BC40	92_BMV003_barcode40.fastq.gz	31.79	33.61	32.7	Omicron	21K	BA.1.17.2	2021-12-29
21539	93	Female	28	Maltese	Europe	Positive	93_BMV003	BC41	93_BMV003_barcode41.fastq.gz				Delta	21J	AY.122	2021-12-28
21545	94	Male	45	British	Europe	Positive	94_BMV002	BC42	94_BMV002_barcode42.fastq.gz				Omicron	21K	BA.1	2021-12-28
21553	95	Male	30	Maltese	Europe	Positive	95_BMV002	BC43	95_BMV002_barcode43.fastq.gz	33.48	36.49	34.985	Omicron	21K	NA	2021-12-29
21555	96	Female	32	Filipino	Asia	Positive	96_BMV004	BC44	96_BMV004_barcode44.fastq.gz	20.28	25.12	22.7	Delta	21J	AY.46.5	2021-12-29
21513	97	Male	21	Maltese	Europe	Positive	97_BMV003	BC45	97_BMV003_barcode45.fastq.gz				Omicron	21K	BA.1.20	2021-12-29
21515	98	Male	39	Maltese	Europe	Positive	98_BMV004	BC04	98_BMV004_barcode04.fastq.gz	23.11	27.66	25.385	Omicron	21K	BA.1	2021-12-28
21522	99	Female	76	Maltese	Europe	Positive	99_BMV002	BC47	99_BMV002_barcode47.fastq.gz				Omicron	21K	BA.1.20	2021-12-28
21524	100	Male	37	British	Europe	Positive	100_BMV004	BC48	100_BMV004_barcode48.fastq.gz	23.17	26.98	25.075	Omicron	21K	BA.1.20	2021-12-28
2681	102	Female	33	Italian	Europe	Positive	102_BMV005	BC01	102_BMV005_barcode01.fastq.gz	34.157	35.8769	35.017	Omicron	21K	BA.1.20	2022-06-20
2682	103	Male	3	Italian	Europe	Positive	103_BMV005	BC02	103_BMV005_barcode02.fastq.gz	31.2504	35.2149	33.2327	Omicron	21K	BA.1.20	2022-06-20
2691	104	NA	NA	NA	NA	Positive	104_BMV003	BC11	104_BMV003_barcode11.fastq.gz				Omicron	21K	BA.1	2021-12-01
2721	114	Male	1	Italian	Europe	Positive	114_BMV005	BC03	114_BMV005_barcode03.fastq.gz	34.9681	36.6608	35.8145	Omicron	21K	BA.1.20	2022-06-24
2821	126	Male	30	Italian	Europe	Positive	126_BMV005	BC05	126_BMV005_barcode05.fastq.gz	30.9833		30.9833	Omicron	21K	BA.1.20	2022-07-14
2929	130	Female	48	Japanese	Asia	Positive	130_BMV005	BC06	130_BMV005_barcode06.fastq.gz	32.51	33.43	32.97	Omicron	21K	BA.1.20	2022-08-05
2930	131	Male	12	Japanese	Asia	Positive	131_BMV005	BC08	131_BMV005_barcode08.fastq.gz	35.52	35.13	35.325	Omicron	21K	BA.1.20	2022-08-05
15486	166	Male	24	French	Europe	Positive	166_BMV009	sequencing failed		31.21	32.01	31.61				2021-08-07
15529	167	Female	17	Italian	Europe	Positive	167_BMV009	sequencing failed		38.9	37.8	38.35				2021-08-09
15684	171	Female	27	British	Europe	Positive	171_BMV009	BC52	171_BMV009_barcode52.fastq.gz	22.4	26.36	24.38	Delta	21J	AY.4	2021-08-12
15815	172	Female	34.5	British	Europe	Positive	172_BMV009	BC53	172_BMV009_barcode53.fastq.gz	20.892	25.36	23.126	Delta	21I	AY.70	2021-08-14
15830	173	NA	NA	NA	NA	Positive	173_BMV009	sequencing failed								2021-08-14
15969	174	Male	27	Mali	Africa	Positive	174_BMV009	BC55	174_BMV009_barcode55.fastq.gz	33.27	36.32	34.795	Delta	21J	AY.98.1	2021-08-17
15998	175	Female	49	Europe	Europe	Positive	175_BMV009	BC56	175_BMV009_barcode56.fastq.gz	24.48	30.45	27.465	Delta	21J	AY.4	2021-08-18
16227	177	Female	23	Europe	Europe	Positive	177_BMV009	BC58	177_BMV009_barcode58.fastq.gz	27.42	29.84	28.63	Delta	21J	AY.6	2021-08-23
16395	179	Male	13	Italian	Europe	Positive	179_BMV009	BC60	179_BMV009_barcode60.fastq.gz	31.43	30.77	31.1	Delta	21J	AY.98.1	2021-08-26
16495	181	Male	23	Italian	Europe	Positive	181_BMV009	sequencing failed		30.98	33.07	32.025				2021-08-28
31	182	Male	42	Greek	Europe	Positive	182_BMV010	sequencing failed		32.98	33.11	33.045				2021-01-02
112	183	Female	34	Maltese	Europe	Positive	183_BMV010	sequencing failed								2021-01-04
145	184	Male	22	Italian	Europe	Positive	184_BMV010	BC62	184_BMV010_barcode62.fastq.gz	19.92	22.35	21.135		20A	B.1.221	2021-01-04
700	187	Male	43	Greek	Europe	Positive	187_BMV010	BC64	187_BMV010_barcode64.fastq.gz	18.09	20.88	19.485		20A	B.1.221	2021-01-11
838	188	Female	22	Maltese	Europe	Positive	188_BMV010	sequencing failed		31.42	32.77	32.095				2021-01-12
1073	190	Male	38	Maltese	Europe	Positive	190_BMV010	sequencing failed		35.43	35.685	35.5575				2021-01-21
1485	192	Male	55	Maltese	Europe	Positive	192_BMV010	BC67	192_BMV010_barcode67.fastq.gz	32.64	34.63	33.635		20I		2021-01-29
1607	193	Female	63	Italian	Europe	Positive	193_BMV010	BC68	193_BMV010_barcode68.fastq.gz	26.09	27.9	26.995				2021-01-29
1629	194	Female	54	British	Europe	Positive	194_BMV010	sequencing failed		36.41	37.28	36.845				2021-02-01
1761	195	Male	49	British	Europe	Positive	195_BMV010	BC69	195_BMV010_barcode69.fastq.gz	28.35	29.88	29.115		20A	B.1.221	2021-02-04
1825	196	Male	26	Greek	Europe	Positive	196_BMV010	BC70	196_BMV010_barcode70.fastq.gz	30.17	30.3325	30.2512	Eta	21D	B.1.525	2021-02-05
2242	199	Male	19	Maltese	Europe	Positive	199_BMV010	sequencing failed		37.71	37.55	37.63				2021-02-15
2418	200	Male	18	Italian	Europe	Positive	200_BMV010	BC71	200_BMV010_barcode71.fastq.gz	21.89	19.42	20.655	Alpha	20I	B.1.1.7	2021-02-18
2911	207	Male	34	Italian	Europe	Positive	207_BMV010	sequencing failed		37.91	37.88	37.895				2021-02-24
2938	208	Female	43	Italian	Europe	Positive	208_BMV010	BC75	208_BMV010_barcode75.fastq.gz	28.43	29.09	28.76	Alpha	20I	B.1.1.7	2021-02-25
2974	209	Male	55	Italian	Europe	Positive	209_BMV010	sequencing failed								2021-02-25
3000	210	Female	59	Maltese	Europe	Positive	210_BMV010	BC76	210_BMV010_barcode76.fastq.gz	31.79	33.03	32.41	Alpha	20I	B.1.1.7	2021-02-26
3184	211	Male	23	Italian	Europe	Positive	211_BMV010	sequencing failed		39.47	38.52	38.995				2021-03-01
3397	214	Female	43	Maltese	Europe	Positive	214_BMV010	BC77	214_BMV010_barcode77.fastq.gz	27.84	27.07	27.455	Alpha	20I	B.1.1.7	2021-03-04
14050	245	Male	37	Maltese	Europe	Positive	245_BMV010	BC94	245_BMV010_barcode94.fastq.gz	23.1	25.03	24.065	Delta	21J	AY.98.1	2021-07-21
